# Supplementary material for: Reported Adverse Events Following SARS-CoV-2 Vaccinations in the Canadian Province of Alberta and Associated Risk Factors: A Retrospective Cohort Study
Source: Vaccines (Basel). 2024 Dec 13;12(12):1409. doi: 10.3390/vaccines12121409 (PMC11680294; doi:10.3390/vaccines12121409)
Supplement: Supplementary file 1 [file vaccines-12-01409-s001.zip]

Archive with 1 entries (1 files):
- vaccines-3327045-supplementary.pdf
